# Supplementary material for: Epidemiology and Molecular Characterisation of Multidrug-Resistant Escherichia coli Isolated from Cow Milk
Source: Vet Sci. 2024 Nov 29;11(12):609. doi: 10.3390/vetsci11120609 (PMC11680316; doi:10.3390/vetsci11120609)
Supplement: Supplementary file 1 [file vetsci-11-00609-s001.zip]

Archive with 1 entries (1 files):
- vetsci-3308085-supplementary.pdf
